# Supplementary material for: Effect of Secretion Efficiency of Mutant KRAS Neoantigen by Lactococcus lactis on the Immune Response of a Mucosal Vaccine Delivery Vehicle Targeting Colorectal Cancer
Source: Int J Mol Sci. 2023 May 18;24(10):8928. doi: 10.3390/ijms24108928 (PMC10219268; doi:10.3390/ijms24108928)
Supplement: Supplementary file 1 [file ijms-24-08928-s001.zip]

Archive with 1 entries (1 files):
- ijms-2348261-supplementary.pdf
